# Supplementary material for: Effect of Oral Nutritional Supplementation on Growth in Children with Undernutrition: A Systematic Review and Meta-Analysis
Source: Nutrients. 2021 Aug 30;13(9):3036. doi: 10.3390/nu13093036 (PMC8468927; doi:10.3390/nu13093036)
Supplement: Supplementary file 1 [file nutrients-13-03036-s001.zip]

Archive with 1 entries (1 files):
- nutrients-1293417-supplementary.pdf
